# Supplementary material for: The association between cognitive inhibitory control and language performance in post-stroke aphasia: a systematic review and meta-analysis
Source: Front Psychol. 2026 May 26;17:1846757. doi: 10.3389/fpsyg.2026.1846757 (PMC13246680; doi:10.3389/fpsyg.2026.1846757)
Supplement: Supplementary file 2 [file Supplementary_File_2.xlsx]

## Sheet: 数据总表
	Part1 (ID &Country)		Part2（Participants）				Part3(Inhibition Measure)				Part4(Language Measure ）				Part5(Statistics)
	Study ID	Country	Sample Size (N)	Education (Mean)	Phase Subgroup)	Aphasia Type	Inhibition Task Name	Task type (Subgroup)	Task Modality	Metric Used	Language Task Name	Broad Category	Language Domain (Subgroup)	Metric Used	symbol	Correlation (r)
1	Meier_2022	Amerrica	14	14.21	Acute	Mixed	Flanker Test	Interference Control	Non-verbal	Standard Score	WAB-R	Global	Global Severity	AQ Score	+	-0.379（-0.379209482）
											BNT	Expressive	Naming	% Correct	+	-0.129（-0.12909797）
2	Kendrick_2019	UK	10	13.8	Chronic	Mixed / Unspecified (Etiology-based selection, strictly frontal lesions)	Stroop Task	Interference Control	High Verbal	Reaction Time (RT)	CAT	Receptive	Comprehension (Auditory Comprehension)	Accuracy/Score	+	-0.152
													Comprehension (Written Comprehension)			-0.47
												Expressive	Speech Production (Verbal Fluency)			-0.067
													Speech Production (Picture Description)		-	0.018
													Naming		+	-0.345
													Repetition		-	0.297
												Receptive	Reading		+	-0.407
									Low Verbal				Comprehension (Auditory Comprehension)			-0.255
													Comprehension (Written Comprehension)			-0.537
												Expressive	Speech Production (Verbal Fluency)			-0.661
													Speech Production (Picture Description)			-0.771
													Naming			-0.685
													Repetition			-0.152
												Receptive	Reading			-0.839
							Flanker Task		High Verbal				Comprehension (Auditory Comprehension)			-0.827
													Comprehension (Written Comprehension)			-0.457
												Expressive	Speech Production (Verbal Fluency）		-	0.127
													Speech Production (Picture Description)			0.061
													Naming		+	-0.2
													Repetition			-0.394
												Receptive	Reading			-0.201
									Low Verbal				Comprehension (Auditory Comprehension)			-0.146
													Comprehension (Written Comprehension)		+	-0.445
												Expressive	Speech Production (Verbal Fluency)			-0.467
													Speech Production (Picture Description)			-0.71
													Naming			-0.394
													Repetition			-0.285
												Receptive	Reading			-0.498
							Stroop Task		High Verbal		CCT	Receptive	Semantics			-0.055
							Flanker Task									-0.037
							Stroop Task		Low Verbal							-0.762
							Flanker Task									-0.573
3	Lenz_2025	Amerrica	58	16.71	Chronic	Mixed	ANT (Executive Control) inset Flanker Task	Interference Control	Non-verbal	Reaction Time (RT)	WAB-R	Global	Global Severity	AQ Score	+	-0.48
											Spontaneous Speech	Expressive	Production			-0.5
											Auditory Verbal Comprehension	Receptive	Comprehension			-0.42
											Repetition	Expressive	Phonology			-0.38
											Naming and Word Finding	Expressive	Lexical Retrieval（词汇提取）			-0.44
4	Schumacher_2019	UK	32	12.6	Chronic	Mixed	ECwD	Interference Control	Non-verbal	Correct scores	CAT	Global	Global Severity	Verbal Impairment (%)	+	-0.5
												Expressive	Phonology	AAT Rating Score		0.169
												Receptive	Semantics			0.203
												Expressive	Speech Quanta			0.366
							TAP - GoNoGo	Response Inhibition	Non-verbal	Errors / RT		Global	Global Severity			0.159
												Expressive	Phonology		-	0.161
												Receptive	Semantics		+	-0.023
												Expressive	Speech Quanta			-0.253
5	Lee_2020	Amerrica	114	15.1	Chronic	Mixed (Predominantly Non-fluent)	CPT-II (Conners’ Continuous Performance Test-II)	Response Inhibition	Non-verbal	Commissions T-Score Confidence Index	WAB-R	Global	Global Severity	AQ Score	+	-0.275
6	Simic_2020	Canada	10	16.7	Chronic	Mixed	Inhibition Composite (Flanker + Spatial Stroop+Recent Negatives+Go No-Go）	Mixed	Non-verbal	Composite Z-score (Errors)	BNT	Expressive	Naming (Static/Baseline)	Accuracy / Score	+	-0.45（-0.444452843）
7	Votruba_2013	Amerrica	50	15.2	Chronic	Mixed	Stop Signal Task	Response Inhibition	Non-verbal	Accuracy	BNT	Expressive	Naming	Accuracy / Score	+	0.43
											Repetition（BDAE	Expressive	Repetition			0.17
											Oral CU（BDAE	Expressive	Connected Speech			0.25
											Written CU（BDAE	Expressive	Written Expression			0.43
											CIM (Comprehension)（BDAE	Receptive	Auditory Comprehension			0.34
8	Faroqi-Shah_2021	Amerrica	14	17.7	Chronic	Mixed	Stroop Task	Interference Control	Non-verbal	Reaction Time (RT)	WAB	Global	Global Severity	AQ Score	+	-0.23
											Picture Naming	Expressive	Picture Naming	Score		-0.033
											Lexical Decision	Receptive	Lexical Decision	RT	-	-0.092
											Phoneme Monitoring	Receptive	Phoneme Monitoring		+	0.329
9	Allen_2011	Amerrica	20 （5% TBI	15.05	Chronic	Mixed	Inhibition Composite	mixed(include Stroop, PWI, Recent Negatives)	mixed (Verbal & Non-verbal)	Combined Score of the Interference effect	Semantic Processing Composite	global（75%Receptive ）	Semantics / Lexical	Composite Accuracy	+	0.15
10	Musso_2022	Germany	10	15.7	Chronic	Mixed	Go/NoGo	Response Inhibition	Non-verbal	Total Number of Errors	AAT	global	Total Points\General	Score	+	-0.289（-0.28853248)
11	DeDe_2025	Amerrica,UK	13	15.1	Chronic	Mixed	Stroop Test	Interference Control	Verbal	Ratio Score: (Incongruent - Neutral) / Neutral	PNT	Expressive	Naming	% Correct	-	0.092(0.092405376
											BDAE	global	global			0.024(0.024320402
12	Gray_2020	Amerrica	12 ( 17% TBI	15	Chronic	Mixed	Nonverbal Control Task (Simon-like interference task)	Interference Control	Non-verbal	Accuracy & Reaction Time	LCT	Expressive	Linguistic Selection / Verbal Inhibition	Accuracy	+	0.77
